# Supplementary material for: Association Between Chromogenic Black Stain and Dental Caries in Children: A Systematic Review and Meta-Analysis
Source: Children (Basel). 2025 Nov 30;12(12):1624. doi: 10.3390/children12121624 (PMC12731960; doi:10.3390/children12121624)
Supplement: Supplementary file 1 [file children-12-01624-s001.zip]

Archive with 1 entries (1 files):
- children-3994945-supplementary.pdf
